# Supplementary material for: Impacts of the invasive shot hole borer (Euwallacea kuroshio) are linked to sewage pollution in southern California: the Enriched Tree Hypothesis
Source: PeerJ. 2019 May 1;7:e6812. doi: 10.7717/peerj.6812 (PMC6500373; doi:10.7717/peerj.6812)
Supplement: Supplemental Information 2 — These data are used in Figs. 3 and 5, and Table 2. [file peerj-07-6812-s002.xlsx]

## Sheet: SAGO density
		SUNSET	HOL TRI	BISSECT	4 CORN	Q POOL	DM REST	FLICKER	CONFLU	DM PQ		CAMPO	BFSP	Mission T	Florida	CottonW	OTAY	LP canyon	Heritage
		19	12	13	21	17	3	9	15	2		OUT-5	OUT-1	OUT-7	OUT-4	OUT-6	OUT-2	OUT-9	OUT-3
S	1	0.364639	0.343094	0.40942	0.424925	0.364122	0.421956	0.423002	0.485398	0.423205		0.43202	0.434761	0.461479	0.423519	0.48009	0.401116	0.437277	0.365103
S	2	0.359788	0.347633	0.395134	0.501693	0.414086	0.420759	0.425035	0.444444	0.404123		0.428953	0.405263	0.431986	0.485854	0.395817	0.498341	0.46105	0.516955
S	3	0.362436	0.397395	0.350086	0.409956	0.386999	0.330835	0.36759	0.437237	0.392817		0.442538	0.455243	0.384497	0.48145	0.411591	0.43379	0.388686	0.45267
S	4	0.41681	0.379231	0.487905	0.36251	0.412579	0.360524	0.42393	0.426176	0.403286		0.415617	0.417266	0.454309	0.442978	0.510542	0.505056	0.450988	0.438072
S	5	0.512689	0.422191	0.374587	0.417109	0.404776	0.331947	0.519641	0.444423	0.347404		0.420839	0.413012	0.484483	0.422161	0.409458	0.481554	0.405385	0.4244
S	6	0.407494	0.366817	0.500243	0.423373	0.39718	0.347111	0.449937	0.37129	0.405764		0.526078	0.487662	0.411218	0.414328	0.476985	0.465253	0.46902	0.454779
S	7	0.372083	0.335903	0.411819	0.350306	0.429156	0.329958	0.424534	0.417413	0.424222		0.404055	0.380765	0.423008	0.423631	0.429407	0.482047	0.454086	0.488158
S	8	0.412736	0.336991	0.402861	0.402266	0.419247	0.377807	0.388207	0.405872	0.419336		0.4084	0.393791	0.44419	0.503169	0.47924	0.491739	0.48491	0.394647
S	9	0.476683	0.298127	0.380441	0.422109	0.388022	0.305555	0.350164	0.469573	0.381474		0.488448	0.380659	0.418424	0.483471	0.427818	0.466224	0.39157	0.403422
S	10	0.396292	0.346144	0.338661	0.390396	0.383181	0.337793	0.413069	0.42984	0.436432		0.386528	0.443725	0.487752	0.402036	0.48788	0.436281	0.483373	0.413994
										0.425448
										0.404276
										0.401518
										0.442758
										0.439438
										0.401145
										0.441634
										0.395803
										0.422782
										0.441249
										0.369549
										0.404718
MEAN		0.408165	0.357353	0.405116	0.410464	0.399935	0.356425	0.418511	0.433167	0.410381		0.435348	0.421215	0.440135	0.44826	0.450883	0.46614	0.442634	0.43522
STD DEV		0.0510828	0.0352474	0.0527645	0.0411866	0.0196936	0.039276	0.0466136	0.0319823	0.0245452		0.0419574	0.0343733	0.0327785	0.0364928	0.0402101	0.0331064	0.0359279	0.0451164
MIN		0.359788	0.298127	0.338661	0.350306	0.364122	0.305555	0.350164	0.37129	0.347404		0.386528	0.380659	0.384497	0.402036	0.395817	0.401116	0.388686	0.365103
COUNT		10	10	10	10	10	10	10	10	22		10	10	10	10	10	10	10	10
										102		80
		SUNSET	HOL TRI	BISSECT	4 CORN	Q POOL	DM REST	FLICKER	CONFLU	DM PQ		CAMPO	BFSP	Mission T	Florida	CottonW	OTAY	LP canyon	Heritage
		19	12	13	21	17	3	9	15	2		OUT-5	OUT-1	OUT-7	OUT-4	OUT-6	OUT-2	OUT-9	OUT-3

## Sheet: SALA density
SALA		SUNSET	HOL TRI	BISSECT	4 CORN	Q POOL	FLICKER	CONFLU	DM PQ		CAMPO	BFSP	Mission T	Florida	CottonW	OTAY	LP canyon	Heritage	LPL
		19	12	13	21	17	9	15	2		OUT-5	OUT-1	OUT-7	OUT-4	OUT-6	OUT-2	OUT-9	OUT-3	OUT-8
S	1	0.486621	0.4015	0.413064	0.437381	0.401056	0.403952	0.39264	0.422668		0.519699	0.476849	0.479185	0.513579	0.49871	0.546571	0.475992	0.435797	0.526129
S	2	0.496347	0.336855	0.348425	0.46119	0.427019	0.457109	0.472145	0.386883		0.48732	0.412138	0.46232	0.523866	0.493305	0.521034	0.498899	0.482856	0.43534
S	3	0.397008	0.309513	0.390946	0.448897	0.422287	0.402586	0.417279	0.415756		0.474055	0.41957	0.48289	0.467696	0.546344	0.558532	0.533704	0.418157	0.472679
S	4	0.407191	0.453575	0.392277	0.506475	0.394744	0.449727	0.465496	0.386152		0.476088	0.492587	0.450482	0.402423	0.507568	0.550761	0.483571	0.4093	0.484294
S	5	0.355388	0.426086	0.388654	0.46734	0.391868	0.398587	0.461219	0.368684		0.48054	0.470375	0.508033	0.481005	0.530707	0.498229	0.520068	0.437836	0.453418
S	6	0.39838	0.347464	0.481143	0.443266	0.402045	0.416606	0.474184	0.316898		0.486476	0.473357	0.465726	0.517525	0.528347	0.498787	0.543151	0.461779	0.441723
S	7	0.366999	0.410255	0.429591	0.460804	0.405259	0.393808	0.455341	0.428652		0.490618	0.489763	0.421526	0.508749	0.555492	0.521876	0.462132	0.508809	0.387213
S	8	0.455294	0.436734	0.378409	0.474292	0.405721	0.441493	0.461462	0.350782		0.421201	0.428098	0.423617	0.499852	0.468323	0.562527	0.469669	0.522528	0.457126
S	9	0.444932	0.331307	0.458927	0.492733	0.411304	0.431821	0.479899	0.36093		0.489106	0.511798	0.483005	0.511078	0.499809	0.550132	0.499656	0.473369	0.43346
S	10	0.46821	0.408519	0.434787	0.433405	0.432724	0.386945	0.476232	0.448526		0.481324	0.55694	0.437212	0.532138	0.460403	0.525753	0.50725	0.416091	0.391532
S	11	0.414577							0.405701
S	12	0.454133							0.389032
S	13	0.465495							0.487231
S	14	0.474199							0.392591
S	15	0.455838							0.475317
S	16	0.448628							0.440703
S	17	0.494897							0.443195
S	18	0.469735							0.40512
S	19	0.419611							0.393313
S	20	0.498787							0.409504
MEAN		0.443613	0.386181	0.411622	0.462578	0.409403	0.418263	0.45559	0.406382		0.480643	0.473147	0.4614	0.495791	0.508901	0.53342	0.499409	0.456652	0.448291
STD DEV		0.0423314	0.0503592	0.0399425	0.0236815	0.0137466	0.0250374	0.0283463	0.0413559		0.0244338	0.0444878	0.0282072	0.0380667	0.0313695	0.0236034	0.0271852	0.039736	0.0414152
MIN		0.355388	0.309513	0.348425	0.433405	0.391868	0.386945	0.39264	0.316898		0.421201	0.412138	0.421526	0.402423	0.460403	0.498229	0.462132	0.4093	0.387213
COUNT		20	10	10	10	10	10	10	20		10	10	10	10	10	10	10	10	10
									100		90
		SUNSET	HOL TRI	BISSECT	4 CORN	Q POOL	FLICKER	CONFLU	DM PQ		CAMPO	BFSP	Mission T	Florida	CottonW	OTAY	LP canyon	Heritage	LPL
		19	12	13	21	17	9	15	2		OUT-5	OUT-1	OUT-7	OUT-4	OUT-6	OUT-2	OUT-9	OUT-3	OUT-8

## Sheet: SALA density - Orange Co
		Fairview	S.Talbert
		0.499154	0.390854
		0.455435	0.440633
		0.482335	0.460002
		0.406938	0.450437
		0.481937	0.466879
		0.47535	0.400198
		0.494518	0.408349
		0.421384	0.396302
		0.526424	0.421759
		0.439574	0.400414
		0.448598	0.472628
		0.347502	0.454442
		0.382552	0.515813
		0.403885	0.467065
		0.448706	0.416681
		0.433457	0.404924
		0.40328	0.398443
		0.403279	0.50212
		0.332976	0.490478
		0.414057	0.475248
	mean	0.435067	0.441684
	std dev	0.0503196	0.0389936
	min	0.332976	0.390854
	count	20	20
	max	0.526424
	min	0.332976
