# Supplementary material for: Impacts of the invasive shot hole borer (Euwallacea kuroshio) are linked to sewage pollution in southern California: the Enriched Tree Hypothesis
Source: PeerJ. 2019 May 1;7:e6812. doi: 10.7717/peerj.6812 (PMC6500373; doi:10.7717/peerj.6812)
Supplement: Supplemental Information 3 — These data are used in Fig. 4 and Table 2. [file peerj-07-6812-s003.xlsx]

## Sheet: SAGO - water c
	TJ	TJ	TJ	TJ	TJ	TJ	TJ	TJ		OUT	OUT	OUT	OUT	OUT	OUT	OUT	OUT
	HOL TRI	BISSECT	4 CORN	Q POOL	CONFLU	FLICK	DM REST	DM PQ		CAMPO	BFSP	MISSION	FLORIDA	COTTON	HERITAGE	OTAY	LP CANYON
	12	13	21	17	15	9	3	2		OUT-5	OUT-1	OUT-7	OUT-4	OUT-6	OUT-3	OUT-2	OUT-9
	0.568322	0.496185	0.634004	0.54071	0.474152	0.508511	0.517094	0.515695		0.512829	0.50313	0.528489	0.479186	0.478163	0.515301	0.548745	0.486868
	0.520976	0.572971	0.53255	0.560562	0.512195	0.472957	0.504731	0.477545		0.534695	0.480579	0.505616	0.469977	0.559203	0.496263	0.471759	0.44674
	0.551235	0.464026	0.489033	0.571164	0.485604	0.525552	0.612853	0.505632			0.495542	0.530059	0.466501	0.531099	0.548974	0.454831	0.503346
	0.63356	0.55025	0.550282	0.511949	0.523089	0.4565	0.583144	0.519682		0.496884	0.525834	0.475381	0.525936	0.454004	0.517861	0.451829	0.458814
	0.635832	0.528728	0.562754	0.544627	0.483359	0.463774	0.570898	0.504389		0.522799	0.489471	0.445395	0.457221	0.536666	0.450388	0.47082	0.490912
	0.66841	0.551367	0.526726	0.495887	0.568375	0.517925	0.579813	0.531846			0.473151	0.538633	0.50182	0.494623		0.475099	0.45281
	0.590921	0.63086	0.58831	0.536047	0.52618	0.524707	0.60405	0.523246		0.474728	0.50869	0.482372	0.478211	0.540534		0.469748	0.438244
				0.479252		0.580913	0.572294	0.502818		0.421433	0.461818	0.471774	0.427769	0.508472		0.502673	0.442354
				0.540709		0.573518	0.62255	0.53003		0.466115	0.596271	0.482475	0.474026	0.543387		0.492333	0.525117
				0.560572		0.502199	0.596716	0.539071		0.505603	0.505431	0.451279	0.497455	0.488664		0.523239	0.465361
	0.595608	0.542055	0.554808	0.534148	0.510422	0.512656	0.576414	0.514995		0.491886	0.503992	0.491147	0.47781	0.513481	0.505757	0.486108	0.471057

## Sheet: SALA - water c
TJ	TJ	TJ	TJ	TJ	TJ	TJ		OUT	OUT	OUT	OUT	OUT	OUT	OUT	OUT	OUT
HOL TRI	BISSECT	4 CORN	Q POOL	CONFLU	FLICK	DM PQ		CAMPO	BFSP	MISSION	FLORIDA	COTTON	HERITAGE	OTAY	LP CANYON	LPL
12	13	21	17	15	9	2		OUT-5	OUT-1	OUT-7	OUT-4	OUT-6	OUT-3	OUT-2	OUT-9	OUT-8
0.538604	0.586403	0.479191	0.528388	0.548464	0.583292	0.562479		0.492387	0.527607	0.515243	0.486421	0.48828	0.53162	0.447218	0.487791	0.485186
0.561855	0.596398	0.459639	0.550105	0.549714	0.542891	0.520194		0.523274	0.536924	0.531076	0.454752	0.510673	0.488741	0.464358	0.482959	0.543595
0.627317	0.556594	0.519795	0.531261	0.520129	0.609802	0.516762		0.483238	0.59382	0.478306	0.519548	0.503703	0.491559	0.454019	0.441122	0.531955
0.58654	0.547559	0.528723	0.605256	0.530233	0.55477	0.548746		0.50142	0.49803	0.475321	0.584383	0.507583	0.513956	0.480414	0.484191	0.515706
0.548031	0.607037	0.502758	0.580579	0.501883	0.568801	0.511952		0.476831	0.524725	0.436083	0.533005	0.469293	0.525678	0.46701	0.485647	0.51664
0.627279	0.554312	0.516066	0.601545	0.535695	0.561696	0.538311		0.445417	0.495772	0.49318	0.461774	0.471653	0.506217	0.474728	0.466725	0.536729
0.470782	0.577816	0.572151	0.522374	0.530576	0.536697	0.540236		0.449131	0.500818	0.523274	0.440376	0.468452	0.498565	0.478124	0.485052	0.5276
			0.550179	0.547586	0.536209	0.570434		0.510032	0.566806	0.528785	0.49153	0.489486	0.477472	0.48435	0.49259	0.546884
			0.52821	0.539769	0.586954	0.618006		0.502001	0.484075	0.48417	0.457632	0.51075	0.496416	0.482503	0.476322	0.546534
			0.588384	0.528437	0.592472	0.575043		0.469728	0.451901	0.482249	0.447395	0.496162	0.501658	0.449793	0.488138	0.561215
						0.553408
						0.561734
						0.57682
						0.557681
						0.571298
						0.599027
						0.541672
						0.632244
						0.623712
						0.515795
0.565773	0.57516	0.511189	0.558628	0.533249	0.567358	0.561778		0.485346	0.518048	0.494769	0.487682	0.491604	0.503188	0.468252	0.479054	0.531204
